# Supplementary material for: Microbial communities in freshwater used for hydraulic fracturing are unable to withstand the high temperatures and pressures characteristic of fractured shales
Source: Access Microbiol. 2023 Apr 21;5(4):acmi000515.v3. doi: 10.1099/acmi.0.000515.v3 (PMC10202394; doi:10.1099/acmi.0.000515.v3)
Supplement: Supplementary material 1 [file acmi-5-515.v3-s001.xlsx]

## Sheet: Sheet1
Taxon	genus / taxon	No chemcontrol 4°C T=3 (Inoculum) %	70 + 35 MPa 50°C %	35 MPa 50°C %	35 MPa 22°C %	50°C 0.1 MPa %	ambient P and T %
d__Bacteria; p__Bacteroidota; c__Bacteroidia; o__Sphingobacteriales; f__NS11-12_marine_group	o__Sphingobacteriales; f__NS11-12_marine_group	10.5722	0	79.2113	0	0	0
d__Bacteria; p__Bacteroidota; c__Bacteroidia; o__Flavobacteriales; f__Weeksellaceae; g__Chryseobacterium	g__Chryseobacterium	0	0	0	60.5361	0	0.0271186
d__Bacteria; p__Bacteroidota; c__Bacteroidia; o__Flavobacteriales; f__Flavobacteriaceae; g__Flavobacterium	g__Flavobacterium	0.12825	0	0	11.8143	0	30.1288
d__Bacteria; p__Firmicutes; c__Bacilli; o__Alicyclobacillales; f__Alicyclobacillaceae; g__Alicyclobacillus	g__Alicyclobacillus	0	0	0	0	37.6399	0
d__Bacteria; p__Planctomycetota; c__Planctomycetes; o__Isosphaerales; f__Isosphaeraceae	f__Isosphaeraceae	3.35122	19.7487	0	2.85431	1.63702	0.623729
d__Bacteria; p__Proteobacteria; c__Alphaproteobacteria; o__Reyranellales; f__Reyranellaceae; g__Reyranella	g__Reyranella	2.29595	11.9094	0	2.25862	0.961315	1.12542
d__Bacteria; p__Firmicutes; c__Bacilli; o__Paenibacillales; f__Paenibacillaceae	f__Paenibacillaceae	0	0	0	0	21.1722	0
d__Bacteria; p__Verrucomicrobiota; c__Verrucomicrobiae	c__Verrucomicrobiae	9.10155	0	0	0	0	0
d__Bacteria; p__Planctomycetota; c__Phycisphaerae; o__Phycisphaerales; f__Phycisphaeraceae; g__CL500-3	f__Phycisphaeraceae; g__CL500-3	9.00118	0	0	2.13452	0.0626945	0.366102
d__Bacteria; p__Firmicutes; c__Bacilli; o__Bacillales; f__Bacillaceae	f__Bacillaceae	0	0	0	0	15.0072	0
d__Bacteria; p__Proteobacteria; c__Gammaproteobacteria	c__Gammaproteobacteria	1.73416	3.78694	0	0	0.0278642	8.44746
d__Bacteria; p__Actinobacteriota; c__Actinobacteria; o__Frankiales; f__Sporichthyaceae; g__hgcI_clade	f__Sporichthyaceae; g__hgcI_clade	5.82003	0.0707839	0	0	0.00696605	0
d__Bacteria; p__Planctomycetota; c__Planctomycetes; o__Gemmatales; f__Gemmataceae; g__Zavarzinella	g__Zavarzinella	0.982784	10.3168	0	0.273021	0	0.0677966
d__Bacteria; p__Actinobacteriota; c__Actinobacteria; o__PeM15	c__Actinobacteria; o__PeM15	0.0195163	11.8032	0	0	0.00696605	0
d__Bacteria; p__Firmicutes; c__Bacilli; o__Paenibacillales; f__Paenibacillaceae; g__Cohnella	g__Cohnella	0.00278804	0	0	0	11.6983	0
d__Bacteria; p__Proteobacteria; c__Gammaproteobacteria; o__Burkholderiales; f__Oxalobacteraceae; g__Undibacterium	g__Undibacterium	0	0	0	0	0	11.3763
d__Bacteria; p__Actinobacteriota; c__Actinobacteria; o__Micrococcales; f__Micrococcaceae; g__Arthrobacter	g__Arthrobacter	0	0	0	11.3924	0	0
d__Bacteria; p__Verrucomicrobiota; c__Verrucomicrobiae; o__Pedosphaerales; f__Pedosphaeraceae; g__SH3-11	g__SH3-11	3.75967	0	0	0	0	0
d__Bacteria; p__Actinobacteriota; c__Acidimicrobiia; o__Microtrichales; f__Ilumatobacteraceae; g__CL500-29_marine_group	f__Ilumatobacteraceae; g__CL500-29_marine_group	0.924235	9.20191	0	0	0	0
d__Bacteria; p__Bacteroidota; c__Bacteroidia; o__Chitinophagales; f__Chitinophagaceae	f__Chitinophagaceae	4.58075	0	0	0	0	0
d__Bacteria; p__Planctomycetota; c__Planctomycetes; o__Gemmatales; f__Gemmataceae	f__Gemmataceae	0.246741	0	7.1153	0.446761	0.104491	0.176271
d__Bacteria; p__Proteobacteria; c__Alphaproteobacteria; o__Rhizobiales; f__Beijerinckiaceae; g__alphaI_cluster	f__Beijerinckiaceae; g__alphaI_cluster	0.56876	6.1582	0	0	0.0534064	0
d__Bacteria; p__Proteobacteria; c__Alphaproteobacteria; o__Rhizobiales; f__Pleomorphomonadaceae	f__Pleomorphomonadaceae	0	0	0	0	0	7.89153
d__Bacteria; p__Proteobacteria; c__Alphaproteobacteria; o__Caulobacterales; f__Caulobacteraceae; g__Caulobacter	g__Caulobacter	0.117098	0	0	0	0	2.41356
d__Bacteria; p__Proteobacteria; c__Alphaproteobacteria; o__Caulobacterales; f__Hyphomonadaceae; g__Hirschia	g__Hirschia	1.69652	0	0	0	0	0
d__Bacteria; p__Actinobacteriota; c__Actinobacteria; o__Frankiales; f__Sporichthyaceae; g__Longivirga	g__Longivirga	0.302502	1.99965	4.37205	0.0992802	0	0.135593
d__Bacteria; p__Verrucomicrobiota; c__Verrucomicrobiae; o__Pedosphaerales; f__Pedosphaeraceae	f__Pedosphaeraceae	4.75221	0	0	0	0	0.040678
d__Bacteria; p__Proteobacteria; c__Alphaproteobacteria; o__Rhizobiales	o__Rhizobiales	0.330383	5.80428	0	0.19856	0	0.040678
d__Bacteria; p__Firmicutes; c__Bacilli; o__Bacillales; f__Bacillaceae; g__Bacillus	g__Bacillus	0	0	0	0	6.18353	0
d__Bacteria; p__Bacteroidota; c__Bacteroidia; o__Chitinophagales; f__Chitinophagaceae; g__Sediminibacterium	g__Sediminibacterium	2.3308	0	0	0	0.0116101	0
d__Bacteria; p__Actinobacteriota; c__Acidimicrobiia; o__Microtrichales; f__Ilumatobacteraceae	f__Ilumatobacteraceae	0	0	5.74368	0	0	0
d__Bacteria; p__Proteobacteria; c__Alphaproteobacteria; o__Sphingomonadales; f__Sphingomonadaceae; g__Sphingobium	g__Sphingobium	0	0	0	0	0	5.69492
d__Bacteria; p__Proteobacteria; c__Gammaproteobacteria; o__Burkholderiales; f__Chromobacteriaceae; g__Paludibacterium	g__Paludibacterium	0	0	0	0	0	5.42373
d__Bacteria; p__Proteobacteria; c__Gammaproteobacteria; o__Burkholderiales; f__Methylophilaceae; g__Candidatus_Methylopumilus	g__Candidatus_Methylopumilus	4.04823	0	0	0	0	0
d__Bacteria; p__Myxococcota; c__Myxococcia; o__Myxococcales; f__Anaeromyxobacteraceae; g__Anaeromyxobacter	g__Anaeromyxobacter	0.0111522	5.11414	0	0	0	0
d__Bacteria; p__Firmicutes; c__Bacilli; o__Aneurinibacillales; f__Aneurinibacillaceae; g__Aneurinibacillus	g__Aneurinibacillus	0	0	0	0	4.63242	0
d__Bacteria; p__Planctomycetota; c__Planctomycetes; o__Pirellulales; f__Pirellulaceae	f__Pirellulaceae	0.687252	1.46877	0	1.26582	0.378489	0.433898
d__Bacteria; p__Chloroflexi; c__TK10	p__Chloroflexi; c__TK10	0.100369	3.18528	0.942992	0	0	0
d__Bacteria; p__Actinobacteriota; c__Acidimicrobiia; o__Microtrichales	o__Microtrichales	0.216073	3.55689	0	0	0	0
d__Bacteria; p__Proteobacteria; c__Alphaproteobacteria; o__Acetobacterales; f__Acetobacteraceae	f__Acetobacteraceae	1.22395	0	0	0	0	0
d__Bacteria; p__Chloroflexi; c__SL56_marine_group	p__Chloroflexi; c__SL56_marine_group	2.39632	0	0	0	0	0
d__Bacteria; p__Verrucomicrobiota; c__Verrucomicrobiae; o__Opitutales; f__Opitutaceae	f__Opitutaceae	2.03527	0	0	0	0.00696605	0
d__Bacteria; p__Proteobacteria; c__Gammaproteobacteria; o__Burkholderiales; f__Rhodocyclaceae; g__Candidatus_Accumulibacter	g__Candidatus_Accumulibacter	0	0	0	0	0	3.44407
d__Bacteria; p__Proteobacteria; c__Alphaproteobacteria; o__Sphingomonadales; f__Sphingomonadaceae; g__Novosphingobium	g__Novosphingobium	0.14219	0	0	0.322661	0	1.83051
d__Bacteria; p__Proteobacteria; c__Gammaproteobacteria; o__Burkholderiales; f__Comamonadaceae; g__Rhodoferax	g__Rhodoferax	0.342929	0	0	0	0	2.06102
d__Bacteria; p__Proteobacteria; c__Gammaproteobacteria; o__Burkholderiales; f__Oxalobacteraceae; g__Duganella	g__Duganella	0	0	0	0	0	3.06441
d__Bacteria; p__Proteobacteria; c__Gammaproteobacteria; o__Burkholderiales; f__Oxalobacteraceae; g__Janthinobacterium	g__Janthinobacterium	0	0	0	0	0	3.06441
d__Bacteria; p__Planctomycetota; c__Planctomycetes; o__Planctomycetales; f__Rubinisphaeraceae; g__SH-PL14	f__Rubinisphaeraceae; g__SH-PL14	0.473967	1.15024	0	0.918342	0.0394743	0.271186
d__Bacteria; p__Proteobacteria; c__Gammaproteobacteria; o__Burkholderiales; f__Rhodocyclaceae; g__Niveibacterium	g__Niveibacterium	0	0	0	0	0	2.80678
d__Bacteria; p__Bdellovibrionota; c__Bdellovibrionia; o__Bacteriovoracales; f__Bacteriovoracaceae; g__Bacteriovorax	g__Bacteriovorax	0.833624	0	0	0	0.0162541	0
d__Bacteria; p__Bacteroidota; c__Bacteroidia; o__Chitinophagales; f__Chitinophagaceae; g__Ferruginibacter	g__Ferruginibacter	0.85314	0	0	0	0	0
d__Bacteria; p__Proteobacteria; c__Gammaproteobacteria; o__Legionellales; f__Legionellaceae; g__Legionella	g__Legionella	0.0292744	0.194656	2.31462	0	0	0
d__Bacteria; p__Proteobacteria; c__Alphaproteobacteria; o__Micropepsales; f__Micropepsaceae; g__Rhizomicrobium	g__Rhizomicrobium	0	0	0	0	0	2.49492
d__Bacteria; p__Proteobacteria; c__Alphaproteobacteria; o__Sphingomonadales; f__Sphingomonadaceae	f__Sphingomonadaceae	0.472573	0	0	0	0	0
d__Bacteria; p__Proteobacteria; c__Alphaproteobacteria; o__Caulobacterales; f__Caulobacteraceae; g__Phenylobacterium	g__Phenylobacterium	0.441904	0	0	0	0	0
d__Bacteria; p__Proteobacteria; c__Alphaproteobacteria; o__Caulobacterales; f__Caulobacteraceae; g__Brevundimonas	g__Brevundimonas	0	0	0	0.546041	0	1.77627
d__Bacteria; p__Proteobacteria; c__Alphaproteobacteria; o__Acetobacterales; f__Acetobacteraceae; g__Rhodovastum	g__Rhodovastum	0.504635	0	0	0	0	0
d__Bacteria; p__Actinobacteriota; c__Actinobacteria; o__Frankiales; f__Sporichthyaceae	f__Sporichthyaceae	1.00091	0	0	0	0	0
d__Bacteria; p__Bacteroidota; c__Bacteroidia; o__Sphingobacteriales; f__env.OPS_17	o__Sphingobacteriales; f__env.OPS_17	1.67143	0	0	0	0	0
d__Bacteria; p__Proteobacteria; c__Gammaproteobacteria; o__Burkholderiales; f__Comamonadaceae; g__Comamonas	g__Comamonas	0	0	0	1.9856	0	0
d__Bacteria; p__Proteobacteria; c__Gammaproteobacteria; o__Burkholderiales; f__TRA3-20	o__Burkholderiales; f__TRA3-20	0.638461	0	0	0	0	0
d__Bacteria; p__Proteobacteria; c__Gammaproteobacteria; o__Burkholderiales; f__Alcaligenaceae	f__Alcaligenaceae	0.209103	0	0	0	0.00928807	0
d__Bacteria; p__Actinobacteriota; c__Thermoleophilia; o__Gaiellales	o__Gaiellales	0.309472	0.973279	0	0	0.0789486	0
d__Bacteria; p__Bacteroidota; c__Bacteroidia; o__Chitinophagales	o__Chitinophagales	0.908901	0	0	0	0	0
d__Bacteria; p__Proteobacteria; c__Gammaproteobacteria; o__Burkholderiales; f__Comamonadaceae; g__Acidovorax	g__Acidovorax	0.766711	0	0	0	0	0
d__Bacteria; p__Bacteroidota; c__Bacteroidia; o__Sphingobacteriales; f__KD3-93	o__Sphingobacteriales; f__KD3-93	0.709556	0	0	0	0	0
d__Bacteria; p__Acidobacteriota; c__Acidobacteriae; o__Bryobacterales; f__Bryobacteraceae; g__Bryobacter	g__Bryobacter	0.635673	0	0	0	0	0
d__Bacteria; p__Dependentiae; c__Babeliae; o__Babeliales	o__Babeliales	0.232801	0.548575	0	0	0.0348303	0.0271186
d__Bacteria; p__Firmicutes; c__Negativicutes; o__Veillonellales-Selenomonadales; f__Sporomusaceae; g__Pelosinus	g__Pelosinus	0	0	0	1.01762	0	0.149153
d__Bacteria; p__Actinobacteriota; c__Actinobacteria; o__Frankiales; f__Sporichthyaceae; g__Candidatus_Planktophila	g__Candidatus_Planktophila	0.432146	0	0	0	0	0
d__Bacteria; p__Actinobacteriota; c__Acidimicrobiia; o__IMCC26256	c__Acidimicrobiia; o__IMCC26256	0.0320625	1.07945	0	0	0	0
d__Bacteria; p__Verrucomicrobiota; c__Chlamydiae; o__Chlamydiales; f__Parachlamydiaceae	f__Parachlamydiaceae	0.0362445	1.04406	0	0	0.00696605	0
d__Bacteria; p__Proteobacteria; c__Gammaproteobacteria; o__Burkholderiales; f__Rhodocyclaceae; g__Propionivibrio	g__Propionivibrio	0	0	0	0	0	1.05763
d__Bacteria; p__Bdellovibrionota; c__Bdellovibrionia; o__Bdellovibrionales; f__Bdellovibrionaceae; g__Bdellovibrio	g__Bdellovibrio	0.143584	0	0	0	0	0
d__Bacteria; p__Actinobacteriota; c__Actinobacteria	c__Actinobacteria	0.246741	0.530879	0	0	0.00696605	0
d__Bacteria; p__Verrucomicrobiota; c__Verrucomicrobiae; o__Opitutales; f__Opitutaceae; g__Opitutus	g__Opitutus	0.743012	0	0	0	0	0
d__Bacteria; p__Proteobacteria; c__Gammaproteobacteria; o__Burkholderiales	o__Burkholderiales	0.333171	0	0	0	0	0
d__Bacteria; p__Actinobacteriota; c__Actinobacteria; o__Micrococcales; f__Micrococcaceae; g__Paenarthrobacter	g__Paenarthrobacter	0	0	0	0.868702	0	0
d__Bacteria; p__Proteobacteria; c__Gammaproteobacteria; o__Steroidobacterales; f__Steroidobacteraceae	f__Steroidobacteraceae	0.437722	0	0	0	0	0
d__Bacteria; p__Proteobacteria; c__Alphaproteobacteria; o__SAR11_clade; f__Clade_III	c__Alphaproteobacteria; o__SAR11_clade; f__Clade_III	0.519969	0.141568	0	0	0	0
d__Bacteria; p__Bacteroidota; c__Bacteroidia; o__Cytophagales; f__Spirosomaceae; g__Pseudarcicella	g__Pseudarcicella	0.564578	0	0	0	0	0
d__Bacteria; p__Gemmatimonadota; c__Gemmatimonadetes; o__Gemmatimonadales; f__Gemmatimonadaceae	f__Gemmatimonadaceae	0.472573	0	0	0	0	0
d__Bacteria; p__Proteobacteria; c__Alphaproteobacteria; o__Rickettsiales	o__Rickettsiales	0.616157	0	0	0	0	0
d__Bacteria; p__Firmicutes; c__Clostridia; o__Lachnospirales; f__Lachnospiraceae; g__Anaerocolumna	g__Anaerocolumna	0	0	0	0	0	0.691525
d__Bacteria; p__Bdellovibrionota; c__Bdellovibrionia; o__Bdellovibrionales; f__Bdellovibrionaceae; g__OM27_clade	f__Bdellovibrionaceae; g__OM27_clade	0.627309	0	0	0	0	0
d__Bacteria; p__Bacteroidota; c__Bacteroidia; o__Chitinophagales; f__Chitinophagaceae; g__Edaphobaculum	g__Edaphobaculum	0.581306	0	0	0	0	0
d__Bacteria; p__Bdellovibrionota; c__Oligoflexia; o__0319-6G20	c__Oligoflexia; o__0319-6G20	0.586882	0	0	0	0.00464403	0
d__Bacteria; p__Margulisbacteria; c__Margulisbacteria; o__Margulisbacteria; f__Margulisbacteria; g__Margulisbacteria	g__Margulisbacteria	0.479543	0	0	0	0	0
d__Bacteria; p__Proteobacteria; c__Gammaproteobacteria; o__Methylococcales; f__Methylomonadaceae; g__Methylobacter	g__Methylobacter	0.44748	0	0	0	0	0
d__Bacteria; p__Planctomycetota; c__Planctomycetes	c__Planctomycetes	0.0892173	0	0	0.297841	0.0487624	0.0677966
d__Bacteria; p__Verrucomicrobiota; c__Verrucomicrobiae; o__Pedosphaerales; f__Pedosphaeraceae; g__DEV114	f__Pedosphaeraceae; g__DEV114	0.0418206	0	0	0	0	0
d__Bacteria; p__Proteobacteria; c__Alphaproteobacteria; o__Zavarziniales; f__Zavarziniaceae; g__Zavarziniaceae	g__Zavarziniaceae	0.228619	0	0	0	0	0
d__Bacteria; p__Proteobacteria; c__Alphaproteobacteria; o__Paracaedibacterales; f__Paracaedibacteraceae	f__Paracaedibacteraceae	0.110128	0	0	0	0	0
d__Bacteria; p__Proteobacteria; c__Alphaproteobacteria	c__Alphaproteobacteria	0.29135	0	0	0	0	0
d__Bacteria; p__Firmicutes; c__Clostridia; o__Clostridiales; f__Clostridiaceae; g__Clostridium_sensu_stricto_1	g__Clostridium	0	0	0	0	0	0.528814
d__Bacteria; p__Acidobacteriota; c__Acidobacteriae; o__Solibacterales; f__Solibacteraceae; g__Candidatus_Solibacter	f__Solibacteraceae; g__Candidatus_Solibacter	0.12825	0	0	0	0	0
d__Bacteria; p__Acidobacteriota; c__Vicinamibacteria; o__Vicinamibacterales	o__Vicinamibacterales	0.158918	0	0	0	0	0
d__Bacteria; p__Proteobacteria; c__Gammaproteobacteria; o__Burkholderiales; f__Nitrosomonadaceae; g__GOUTA6	f__Nitrosomonadaceae; g__GOUTA6	0.250924	0	0	0	0	0
d__Bacteria; p__Acidobacteriota; c__Holophagae; o__Holophagales; f__Holophagaceae; g__Geothrix	g__Geothrix	0.0278804	0	0	0.22338	0	0.176271
d__Bacteria; p__Proteobacteria; c__Gammaproteobacteria; o__Burkholderiales; f__Burkholderiaceae; g__Cupriavidus	g__Cupriavidus	0	0	0	0	0	0.488136
d__Bacteria; p__Acidobacteriota; c__Holophagae; o__Holophagales; f__Holophagaceae	f__Holophagaceae	0	0	0	0	0	0.474576
d__Bacteria; p__Proteobacteria; c__Alphaproteobacteria; o__Micropepsales; f__Micropepsaceae	f__Micropepsaceae	0.178435	0	0	0	0	0
d__Bacteria; p__Acidobacteriota; c__Acidobacteriae; o__Acidobacteriae; f__Acidobacteriae; g__Paludibaculum	g__Paludibaculum	0.220255	0	0	0	0	0
d__Bacteria; p__Bacteroidota; c__Bacteroidia; o__Chitinophagales; f__Chitinophagaceae; g__Dinghuibacter	g__Dinghuibacter	0.292744	0	0	0	0	0
d__Bacteria; p__Proteobacteria; c__Alphaproteobacteria; o__Rhizobiales; f__KF-JG30-B3	o__Rhizobiales; f__KF-JG30-B3	0.281592	0	0	0	0	0
d__Bacteria; p__Bacteroidota; c__Bacteroidia; o__Sphingobacteriales; f__AKYH767	o__Sphingobacteriales; f__AKYH767	0.210497	0	0	0	0	0
d__Bacteria; p__Proteobacteria; c__Gammaproteobacteria; o__Cellvibrionales; f__Cellvibrionaceae; g__Cellvibrio	g__Cellvibrio	0.0223043	0	0	0	0	0
d__Bacteria; p__Proteobacteria; c__Alphaproteobacteria; o__Rhizobiales; f__A0839	o__Rhizobiales; f__A0839	0.115704	0	0	0	0	0
d__Bacteria; p__Myxococcota; c__Polyangia	c__Polyangia	0.31226	0	0	0	0	0
d__Bacteria; p__Bacteroidota; c__Bacteroidia; o__Chitinophagales; f__37-13	o__Chitinophagales; f__37-13	0.295532	0	0	0	0	0
d__Bacteria; p__Proteobacteria; c__Alphaproteobacteria; o__Rhizobiales; f__Xanthobacteraceae	f__Xanthobacteraceae	0.125462	0	0	0	0	0.0813559
d__Bacteria; p__Proteobacteria; c__Alphaproteobacteria; o__Rickettsiales; f__Rickettsiaceae	f__Rickettsiaceae	0.14916	0	0	0	0	0
d__Bacteria; p__Proteobacteria; c__Gammaproteobacteria; o__Burkholderiales; f__Chitinibacteraceae; g__Iodobacter	g__Iodobacter	0	0	0	0	0	0.298305
d__Bacteria; p__Proteobacteria; c__Alphaproteobacteria; o__Rhizobiales; f__Pleomorphomonadaceae; g__Pleomorphomonas	g__Pleomorphomonas	0	0	0	0	0	0.284746
d__Bacteria; p__Proteobacteria; c__Gammaproteobacteria; o__Burkholderiales; f__Alcaligenaceae; g__GKS98_freshwater_group	f__Alcaligenaceae; g__GKS98_freshwater_group	0	0	0	0	0	0
d__Bacteria; p__Planctomycetota; c__Planctomycetes; o__Planctomycetales; f__Rubinisphaeraceae	f__Rubinisphaeraceae	0.235589	0	0	0	0	0
d__Bacteria; p__Patescibacteria; c__Saccharimonadia; o__Saccharimonadales	o__Saccharimonadales	0.129644	0	0	0	0.0371523	0.0271186
d__Bacteria; p__Armatimonadota; c__Armatimonadia; o__Armatimonadales; f__Armatimonadaceae; g__Armatimonas	g__Armatimonas	0.138008	0	0	0	0	0
d__Bacteria; p__Proteobacteria; c__Gammaproteobacteria; o__Burkholderiales; f__Chitinibacteraceae; g__Deefgea	g__Deefgea	0	0	0	0	0	0.244068
d__Bacteria; p__Planctomycetota; c__Planctomycetes; o__Planctomycetales; f__Schlesneriaceae; g__Schlesneria	g__Schlesneria	0.0264864	0.17696	0	0	0.0116101	0
d__Bacteria; p__Planctomycetota; c__Planctomycetes; o__Planctomycetales	o__Planctomycetales	0.0864292	0	0	0.1241	0	0
d__Bacteria; p__Bacteroidota; c__Bacteroidia; o__Flavobacteriales; f__Crocinitomicaceae; g__Fluviicola	g__Fluviicola	0.214679	0	0	0	0	0
d__Bacteria; p__Proteobacteria; c__Alphaproteobacteria; o__Sphingomonadales; f__Sphingomonadaceae; g__Parablastomonas	g__Parablastomonas	0.071095	0	0	0	0	0
d__Bacteria; p__Myxococcota; c__Polyangia; o__Polyangiales; f__Sandaracinaceae	f__Sandaracinaceae	0.151948	0	0	0	0	0
d__Bacteria; p__Gemmatimonadota; c__Gemmatimonadetes; o__Gemmatimonadales; f__Gemmatimonadaceae; g__Gemmatimonas	g__Gemmatimonas	0.0348505	0	0	0	0	0
d__Bacteria; p__Proteobacteria; c__Gammaproteobacteria; o__R7C24	c__Gammaproteobacteria; o__R7C24	0.13522	0	0	0	0	0
d__Bacteria; p__Dependentiae; c__Babeliae; o__Babeliales; f__Vermiphilaceae; g__Vermiphilaceae	g__Vermiphilaceae	0.105945	0	0	0	0.0394743	0
d__Bacteria; p__Bacteroidota; c__Bacteroidia; o__Cytophagales; f__Microscillaceae	f__Microscillaceae	0.174252	0	0	0	0	0
d__Bacteria; p__Proteobacteria; c__Alphaproteobacteria; o__Rhodospirillales	o__Rhodospirillales	0.117098	0	0	0	0	0
d__Archaea; p__Nanoarchaeota; c__Nanoarchaeia; o__Woesearchaeales	o__Woesearchaeales	0.12128	0.035392	0	0	0	0
d__Bacteria; p__Proteobacteria; c__Gammaproteobacteria; o__Burkholderiales; f__Nitrosomonadaceae	f__Nitrosomonadaceae	0.0473967	0	0	0	0	0
d__Bacteria; p__Verrucomicrobiota; c__Verrucomicrobiae; o__Verrucomicrobiales; f__Verrucomicrobiaceae	f__Verrucomicrobiaceae	0.0906113	0	0	0	0	0
d__Bacteria; p__Proteobacteria; c__Gammaproteobacteria; o__JTB23	c__Gammaproteobacteria; o__JTB23	0.13522	0	0	0	0	0
d__Bacteria; p__Proteobacteria; c__Alphaproteobacteria; o__Acetobacterales; f__Acetobacteraceae; g__Roseomonas	g__Roseomonas	0.0306684	0	0	0	0	0
d__Bacteria; p__Bacteroidota; c__Bacteroidia; o__Sphingobacteriales	o__Sphingobacteriales	0.0599428	0	0	0	0	0
d__Bacteria; p__Actinobacteriota; c__Actinobacteria; o__Micrococcales; f__Micrococcaceae; g__Micrococcus	g__Micrococcus	0	0	0.12859	0	0	0
d__Bacteria; p__Armatimonadota; c__Fimbriimonadia; o__Fimbriimonadales; f__Fimbriimonadaceae; g__Fimbriimonadaceae	g__Fimbriimonadaceae	0.073883	0	0	0	0	0
d__Bacteria; p__Desulfobacterota	p__Desulfobacterota	0.0878232	0	0	0	0	0
d__Bacteria; p__Acidobacteriota; c__Vicinamibacteria; o__Vicinamibacterales; f__Vicinamibacteraceae	f__Vicinamibacteraceae	0.0460026	0	0	0	0	0
d__Bacteria; p__Proteobacteria; c__Alphaproteobacteria; o__Sphingomonadales; f__Sphingomonadaceae; g__Polymorphobacter	g__Polymorphobacter	0.0334565	0	0	0	0	0
d__Bacteria; p__Proteobacteria; c__Gammaproteobacteria; o__Burkholderiales; f__B1-7BS	o__Burkholderiales; f__B1-7BS	0.0348505	0	0	0	0	0
d__Bacteria; p__Bdellovibrionota; c__Oligoflexia; o__Oligoflexales	o__Oligoflexales	0.0989754	0	0	0	0	0
d__Bacteria; p__Proteobacteria; c__Alphaproteobacteria; o__Rhodospirillales; f__Magnetospiraceae	f__Magnetospiraceae	0.0766711	0	0	0	0	0
d__Bacteria; p__Proteobacteria; c__Gammaproteobacteria; o__Burkholderiales; f__Rhodocyclaceae; g__Sulfuritalea	g__Sulfuritalea	0.0111522	0	0	0	0	0
d__Bacteria; p__Verrucomicrobiota; c__Chlamydiae; o__Chlamydiales; f__cvE6	o__Chlamydiales; f__cvE6	0.0655189	0	0	0	0	0
d__Bacteria; p__Verrucomicrobiota; c__Verrucomicrobiae; o__Chthoniobacterales; f__Chthoniobacteraceae; g__Chthoniobacter	g__Chthoniobacter	0.0906113	0	0	0	0	0
d__Bacteria; p__Proteobacteria	p__Proteobacteria	0.0571548	0	0	0	0	0.040678
d__Bacteria; p__Proteobacteria; c__Gammaproteobacteria; o__Burkholderiales; f__Sutterellaceae; g__AAP99	f__Sutterellaceae; g__AAP99	0.0446086	0	0	0	0	0
d__Bacteria; p__Actinobacteriota; c__Actinobacteria; o__Corynebacteriales; f__Mycobacteriaceae; g__Mycobacterium	g__Mycobacterium	0.0557608	0	0	0	0	0
d__Bacteria; p__Armatimonadota; c__Armatimonadia; o__Armatimonadales	o__Armatimonadales	0.0306684	0	0	0	0	0
d__Bacteria; p__Proteobacteria; c__Alphaproteobacteria; o__Rhizobiales; f__Xanthobacteraceae; g__Pseudolabrys	g__Pseudolabrys	0.0236983	0	0	0	0.00928807	0
d__Bacteria; p__Desulfobacterota; c__Desulfuromonadia; o__PB19	c__Desulfuromonadia; o__PB19	0.0920053	0	0	0	0	0
d__Bacteria; p__Actinobacteriota; c__Actinobacteria; o__Frankiales; f__Sporichthyaceae; g__Sporichthya	g__Sporichthya	0.072489	0	0	0	0	0
d__Bacteria; p__Bacteroidota; c__Bacteroidia; o__Chitinophagales; f__Saprospiraceae	f__Saprospiraceae	0.00557608	0	0	0	0	0
d__Bacteria; p__Proteobacteria; c__Gammaproteobacteria; o__Diplorickettsiales; f__Diplorickettsiaceae	f__Diplorickettsiaceae	0.0069701	0	0	0.0744602	0.00464403	0
d__Bacteria; p__Bacteroidota; c__Ignavibacteria; o__Ignavibacteriales	o__Ignavibacteriales	0	0	0.0857265	0	0	0
d__Bacteria; p__Desulfobacterota; c__Desulfobacteria; o__Desulfobacterales; f__Desulfobacteraceae; g__Desulfobacter	g__Desulfobacter	0	0	0.0857265	0	0	0
d__Bacteria; p__Proteobacteria; c__Alphaproteobacteria; o__Rhodospirillales; f__Rhodospirillaceae	f__Rhodospirillaceae	0.0669129	0	0	0	0	0
d__Bacteria; p__Planctomycetota; c__Planctomycetes; o__Pirellulales; f__Pirellulaceae; g__Pirellula	g__Pirellula	0.00836412	0	0	0.0496401	0.0208982	0
d__Bacteria; p__Proteobacteria; c__Alphaproteobacteria; o__Caulobacterales; f__Hyphomonadaceae; g__SWB02	f__Hyphomonadaceae; g__SWB02	0.0320625	0	0	0	0	0
d__Bacteria; p__Planctomycetota; c__OM190	p__Planctomycetota; c__OM190	0.0209103	0	0	0	0	0
d__Bacteria; p__Chloroflexi; c__Anaerolineae; o__SBR1031	c__Anaerolineae; o__SBR1031	0	0	0	0.0496401	0	0.0271186
d__Bacteria; p__Verrucomicrobiota; c__Verrucomicrobiae; o__Opitutales; f__Opitutaceae; g__Lacunisphaera	g__Lacunisphaera	0.0404266	0	0	0	0	0
d__Bacteria; p__Verrucomicrobiota; c__Verrucomicrobiae; o__Chthoniobacterales; f__Terrimicrobiaceae; g__Terrimicrobium	g__Terrimicrobium	0.0209103	0	0	0.0496401	0	0
d__Bacteria; p__Bacteroidota; c__Bacteroidia; o__Flavobacteriales; f__NS9_marine_group	o__Flavobacteriales; f__NS9_marine_group	0.0460026	0	0	0	0	0
d__Bacteria; p__Patescibacteria; c__Parcubacteria	c__Parcubacteria	0.0627309	0	0	0	0	0
d__Bacteria; p__Bacteroidota; c__Bacteroidia; o__Sphingobacteriales; f__LiUU-11-161	o__Sphingobacteriales; f__LiUU-11-161	0.00278804	0	0	0	0	0
d__Bacteria; p__Proteobacteria; c__Gammaproteobacteria; o__Cellvibrionales; f__Spongiibacteraceae; g__BD1-7_clade	f__Spongiibacteraceae; g__BD1-7_clade	0.0320625	0	0	0	0	0
d__Bacteria; p__Proteobacteria; c__Alphaproteobacteria; o__Paracaedibacterales; f__Paracaedibacteraceae; g__Candidatus_Finniella	f__Paracaedibacteraceae; g__Candidatus_Finniella	0	0	0	0.0496401	0	0
d__Bacteria; p__Proteobacteria; c__Gammaproteobacteria; o__211ds20	c__Gammaproteobacteria; o__211ds20	0.0641249	0	0	0	0	0
d__Bacteria; p__Verrucomicrobiota; c__Chlamydiae; o__Chlamydiales; f__Simkaniaceae	f__Simkaniaceae	0.0320625	0	0	0	0	0
d__Bacteria; p__Proteobacteria; c__Alphaproteobacteria; o__Rickettsiales; f__Rickettsiaceae; g__Rickettsia	g__Rickettsia	0	0	0	0	0	0
d__Bacteria; p__Verrucomicrobiota; c__Chlamydiae; o__Chlamydiales	o__Chlamydiales	0.0348505	0	0	0	0	0
d__Bacteria; p__Proteobacteria; c__Gammaproteobacteria; o__Diplorickettsiales; f__Diplorickettsiaceae; g__Rickettsiella	g__Rickettsiella	0.0362445	0	0	0	0	0
d__Bacteria; p__Actinobacteriota; c__Acidimicrobiia	c__Acidimicrobiia	0.0264864	0	0	0	0	0
d__Bacteria; p__Proteobacteria; c__Gammaproteobacteria; o__Cellvibrionales; f__Cellvibrionaceae	f__Cellvibrionaceae	0.0139402	0	0	0	0	0
d__Bacteria; p__Nitrospirota; c__Nitrospiria; o__Nitrospirales; f__Nitrospiraceae; g__Nitrospira	g__Nitrospira	0.0264864	0	0	0	0	0
d__Bacteria; p__Proteobacteria; c__Alphaproteobacteria; o__Caulobacterales; f__Caulobacteraceae; g__Asticcacaulis	g__Asticcacaulis	0	0	0	0	0	0
d__Bacteria; p__Bacteroidota; c__Bacteroidia; o__Sphingobacteriales; f__Sphingobacteriaceae; g__Mucilaginibacter	g__Mucilaginibacter	0	0	0	0	0	0
d__Bacteria; p__Bacteroidota; c__Bacteroidia	c__Bacteroidia	0.0334565	0	0	0	0	0
d__Bacteria; p__Actinobacteriota; c__MB-A2-108	p__Actinobacteriota; c__MB-A2-108	0	0	0	0.0496401	0	0
d__Bacteria; p__Methylomirabilota; c__Methylomirabilia; o__Rokubacteriales; f__Rokubacteriales; g__Rokubacteriales	g__Rokubacteriales	0	0	0	0.0496401	0	0
d__Bacteria; p__Planctomycetota; c__Planctomycetes; o__Pirellulales; f__Pirellulaceae; g__Pir4_lineage	f__Pirellulaceae; g__Pir4_lineage	0	0	0	0.0496401	0	0
d__Bacteria; p__Proteobacteria; c__Gammaproteobacteria; o__Salinisphaerales; f__Solimonadaceae; g__Nevskia	g__Nevskia	0.0139402	0	0	0	0	0
d__Bacteria; p__Myxococcota; c__Polyangia; o__mle1-27	c__Polyangia; o__mle1-27	0.0418206	0	0	0	0	0
d__Bacteria; p__Verrucomicrobiota; c__Verrucomicrobiae; o__Pedosphaerales; f__Pedosphaeraceae; g__Pedosphaeraceae	g__Pedosphaeraceae	0.0167282	0	0	0	0.00696605	0
d__Bacteria; p__Proteobacteria; c__Alphaproteobacteria; o__Azospirillales; f__Azospirillaceae; g__Azospirillum	g__Azospirillum	0	0	0	0	0	0.040678
d__Bacteria; p__Proteobacteria; c__Gammaproteobacteria; o__Burkholderiales; f__Leeiaceae; g__Leeia	g__Leeia	0	0	0	0	0	0.040678
d__Bacteria; p__Latescibacterota; c__Latescibacterota; o__Latescibacterota; f__Latescibacterota; g__Latescibacterota	g__Latescibacterota	0.0153342	0	0	0	0	0
d__Bacteria; p__Proteobacteria; c__Gammaproteobacteria; o__Ga0077536	c__Gammaproteobacteria; o__Ga0077536	0.0195163	0	0	0	0	0
d__Bacteria; p__RCP2-54	d__Bacteria; p__RCP2-54	0.00975814	0	0	0	0	0
d__Bacteria; p__Dependentiae; c__Babeliae; o__Babeliales; f__UBA12409	o__Babeliales; f__UBA12409	0.0139402	0	0	0	0	0
d__Bacteria; p__Bacteroidota; c__Bacteroidia; o__Sphingobacteriales; f__Sphingobacteriaceae	f__Sphingobacteriaceae	0.0167282	0	0	0	0	0
d__Bacteria; p__Proteobacteria; c__Gammaproteobacteria; o__Burkholderiales; f__Nitrosomonadaceae; g__Ellin6067	f__Nitrosomonadaceae; g__Ellin6067	0.0209103	0	0	0	0	0
d__Bacteria; p__Proteobacteria; c__Gammaproteobacteria; o__Burkholderiales; f__Comamonadaceae; g__Leptothrix	g__Leptothrix	0	0	0	0	0	0
d__Bacteria; p__Verrucomicrobiota; c__Verrucomicrobiae; o__Verrucomicrobiales; f__Verrucomicrobiaceae; g__Prosthecobacter	g__Prosthecobacter	0.0195163	0	0	0	0	0
d__Bacteria; p__Myxococcota; c__Polyangia; o__Polyangiales; f__Polyangiaceae; g__Pajaroellobacter	g__Pajaroellobacter	0.0320625	0	0	0	0	0
d__Bacteria; p__Verrucomicrobiota; c__Verrucomicrobiae; o__Pedosphaerales; f__Pedosphaeraceae; g__ADurb.Bin063-1	f__Pedosphaeraceae; g__ADurb.Bin063-1	0.0320625	0	0	0	0	0
d__Bacteria; p__Proteobacteria; c__Alphaproteobacteria; o__Rhizobiales; f__Beijerinckiaceae; g__Methylorosula	g__Methylorosula	0	0	0	0	0	0
d__Archaea; p__Nanoarchaeota; c__Nanoarchaeia; o__Woesearchaeales; f__SCGC_AAA011-D5	o__Woesearchaeales; f__SCGC_AAA011-D5	0.0278804	0	0	0	0	0
d__Bacteria; p__Proteobacteria; c__Alphaproteobacteria; o__Rhizobiales; f__Beijerinckiaceae; g__FukuN57	f__Beijerinckiaceae; g__FukuN57	0.0292744	0	0	0	0	0
d__Bacteria; p__Verrucomicrobiota; c__Verrucomicrobiae; o__Pedosphaerales; f__Pedosphaeraceae; g__Oikopleura	g__Oikopleura	0.0069701	0	0	0	0	0
d__Bacteria; p__Desulfobacterota; c__Desulfovibrionia; o__Desulfovibrionales; f__Desulfovibrionaceae; g__Desulfovibrio	g__Desulfovibrio	0	0	0	0	0	0.0271186
d__Bacteria; p__Chloroflexi; c__KD4-96	p__Chloroflexi; c__KD4-96	0	0	0	0	0.00928807	0
d__Archaea; p__Nanoarchaeota; c__Nanoarchaeia; o__Woesearchaeales; f__GW2011_GWC1_47_15	o__Woesearchaeales; f__GW2011_GWC1_47_15	0.0209103	0	0	0	0	0
d__Bacteria; p__Proteobacteria; c__Alphaproteobacteria; o__Holosporales; f__Holosporaceae	f__Holosporaceae	0.0264864	0	0	0	0	0
d__Bacteria; p__Myxococcota; c__Myxococcia; o__Myxococcales; f__Myxococcaceae; g__P3OB-42	f__Myxococcaceae; g__P3OB-42	0.0264864	0	0	0	0	0
d__Bacteria; p__Verrucomicrobiota; c__Verrucomicrobiae; o__Pedosphaerales; f__Pedosphaeraceae; g__Ellin517	f__Pedosphaeraceae; g__Ellin517	0.0139402	0	0	0	0	0
d__Bacteria; p__Verrucomicrobiota; c__Omnitrophia; o__Omnitrophales; f__Omnitrophales; g__Omnitrophales	g__Omnitrophales	0.0236983	0	0	0	0	0
d__Bacteria; p__Proteobacteria; c__Gammaproteobacteria; o__Burkholderiales; f__Oxalobacteraceae; g__Herminiimonas	g__Herminiimonas	0	0	0	0	0	0
d__Bacteria; p__Proteobacteria; c__Gammaproteobacteria; o__JG36-TzT-191	c__Gammaproteobacteria; o__JG36-TzT-191	0	0	0	0	0	0
d__Bacteria; p__Proteobacteria; c__Gammaproteobacteria; o__Pseudomonadales; f__Moraxellaceae; g__Perlucidibaca	g__Perlucidibaca	0	0	0	0	0	0
d__Bacteria; p__Myxococcota; c__Polyangia; o__Polyangiales; f__Polyangiaceae; g__Polyangium	g__Polyangium	0.0125462	0	0	0	0	0
d__Bacteria; p__Actinobacteriota; c__Acidimicrobiia	c__Acidimicrobiia	0.0209103	0	0	0	0	0
d__Bacteria; p__Actinobacteriota; c__Actinobacteria; o__Micrococcales; f__Microbacteriaceae	f__Microbacteriaceae	0	0	0	0	0	0
d__Bacteria; p__Proteobacteria; c__Gammaproteobacteria; o__Piscirickettsiales; f__Piscirickettsiaceae; g__Candidatus_Endoecteinascidia	g__Candidatus_Endoecteinascidia	0.00418206	0	0	0	0	0
d__Bacteria; p__MBNT15	d__Bacteria; p__MBNT15	0.00557608	0	0	0	0	0
d__Bacteria; p__Armatimonadota; c__Chthonomonadetes; o__Chthonomonadales; f__Chthonomonadaceae; g__Chthonomonas	g__Chthonomonas	0.0153342	0	0	0	0	0
d__Bacteria; p__Verrucomicrobiota; c__Verrucomicrobiae; o__S-BQ2-57_soil_group	c__Verrucomicrobiae; o__S-BQ2-57_soil_group	0.0195163	0	0	0	0	0
d__Bacteria; p__Bacteroidota; c__Bacteroidia; o__Cytophagales; f__Microscillaceae; g__Ohtaekwangia	g__Ohtaekwangia	0	0	0	0	0	0
d__Bacteria; p__Acidobacteriota; c__Blastocatellia; o__Blastocatellales; f__Blastocatellaceae	f__Blastocatellaceae	0.0111522	0	0	0	0	0
d__Bacteria; p__Proteobacteria; c__Gammaproteobacteria; o__Cellvibrionales; f__Porticoccaceae; g__Porticoccus	g__Porticoccus	0.0153342	0	0	0	0	0
d__Bacteria; p__Bdellovibrionota; c__Bdellovibrionia; o__Bacteriovoracales; f__Bacteriovoracaceae; g__Peredibacter	g__Peredibacter	0.0181223	0	0	0	0	0
d__Bacteria; p__Verrucomicrobiota; c__Chlamydiae; o__Chlamydiales; f__Parachlamydiaceae; g__Candidatus_Protochlamydia	f__Parachlamydiaceae; g__Candidatus_Protochlamydia	0.00836412	0	0	0	0	0
d__Bacteria; p__Planctomycetota; c__Planctomycetes; o__Gemmatales; f__Gemmataceae; g__Gemmata	g__Gemmata	0.00975814	0	0	0	0	0
d__Bacteria; p__Proteobacteria; c__Gammaproteobacteria; o__Burkholderiales; f__Chitinimonadaceae; g__Chitinivorax	g__Chitinivorax	0.0111522	0	0	0	0	0
d__Bacteria; p__Elusimicrobiota; c__Lineage_Iib	p__Elusimicrobiota; c__Lineage_Iib	0.0167282	0	0	0	0	0
d__Bacteria; p__Myxococcota; c__Polyangia; o__Blfdi19	c__Polyangia; o__Blfdi19	0.00557608	0	0	0	0	0
d__Bacteria; p__Acidobacteriota; c__Acidobacteriae; o__Subgroup_2	c__Acidobacteriae; o__Subgroup_2	0.0069701	0	0	0	0	0
d__Bacteria; p__Cyanobacteria; c__Sericytochromatia; o__Sericytochromatia; f__Sericytochromatia; g__Sericytochromatia	g__Sericytochromatia	0.0069701	0	0	0	0	0
d__Bacteria; p__Patescibacteria; c__CPR2	p__Patescibacteria; c__CPR2	0.00975814	0	0	0	0	0
d__Archaea; p__Crenarchaeota; c__Nitrososphaeria; o__Nitrosotaleales; f__Nitrosotaleaceae; g__Candidatus_Nitrosotalea	g__Candidatus_Nitrosotalea	0.0153342	0	0	0	0	0
d__Bacteria; p__Proteobacteria; c__Gammaproteobacteria; o__KI89A_clade	c__Gammaproteobacteria; o__KI89A_clade	0.0153342	0	0	0	0	0
d__Bacteria; p__Gemmatimonadota	p__Gemmatimonadota	0	0	0	0	0	0
d__Bacteria; p__Proteobacteria; c__Gammaproteobacteria; o__Burkholderiales; f__Rhodocyclaceae; g__Ferribacterium	g__Ferribacterium	0	0	0	0	0	0
d__Bacteria; p__Verrucomicrobiota; c__Verrucomicrobiae; o__Pedosphaerales; f__Pedosphaeraceae; g__DEV008	f__Pedosphaeraceae; g__DEV008	0	0	0	0	0	0
d__Bacteria; p__Proteobacteria; c__Alphaproteobacteria; o__Rickettsiales; f__Rickettsiales; g__Candidatus_Jidaibacter	f__Rickettsiales; g__Candidatus_Jidaibacter	0.00418206	0	0	0	0	0
d__Bacteria; p__Dependentiae; c__Babeliae; o__Babeliales; f__Babeliaceae; g__Babeliaceae	g__Babeliaceae	0.0139402	0	0	0	0	0
d__Bacteria; p__Verrucomicrobiota; c__Omnitrophia; o__Omnitrophales; f__Omnitrophaceae; g__Candidatus_Omnitrophus	f__Omnitrophaceae; g__Candidatus_Omnitrophus	0.0139402	0	0	0	0	0
d__Bacteria; p__Actinobacteriota; c__Actinobacteria; o__Streptomycetales; f__Streptomycetaceae; g__Streptomyces	g__Streptomyces	0	0	0	0	0.0139321	0
d__Bacteria; p__Bacteroidota; c__Bacteroidia; o__Chitinophagales; f__Chitinophagaceae; g__Aurantisolimonas	g__Aurantisolimonas	0	0	0	0	0	0
d__Bacteria; p__Bacteroidota; c__Bacteroidia; o__Cytophagales; f__Microscillaceae; g__OLB12	f__Microscillaceae; g__OLB12	0	0	0	0	0	0
d__Bacteria; p__Patescibacteria; c__Gracilibacteria; o__Gracilibacteria; f__Gracilibacteria; g__Gracilibacteria	g__Gracilibacteria	0	0	0	0	0	0
d__Bacteria; p__Proteobacteria; c__Gammaproteobacteria; o__Burkholderiales; f__Burkholderiaceae; g__Limnobacter		0	0	0	0	0	0
d__Bacteria; p__Planctomycetota; c__Phycisphaerae; o__Phycisphaerales; f__AKAU3564_sediment_group	o__Phycisphaerales; f__AKAU3564_sediment_group	0.00557608	0	0	0	0	0
d__Bacteria; p__Acidobacteriota; c__Blastocatellia; o__11-24		0.0125462	0	0	0	0	0
d__Bacteria; p__Elusimicrobiota; c__Elusimicrobia; o__Lineage_IV		0.0125462	0	0	0	0	0
d__Bacteria; p__Spirochaetota; c__Spirochaetia; o__Spirochaetales; f__Spirochaetaceae; g__Spirochaeta_2		0.0125462	0	0	0	0	0
d__Bacteria; p__Bacteroidota; c__Bacteroidia; o__Chitinophagales; f__Chitinophagaceae; g__Terrimonas		0	0	0	0	0	0
d__Bacteria; p__Chloroflexi		0	0	0	0	0	0
d__Bacteria; p__Myxococcota; c__Polyangia; o__Polyangiales; f__Polyangiaceae; g__Minicystis		0	0	0	0	0	0
d__Bacteria; p__Proteobacteria; c__Gammaproteobacteria; o__Cellvibrionales; f__Halieaceae		0.0111522	0	0	0	0	0
d__Bacteria; p__Actinobacteriota; c__Acidimicrobiia; o__Microtrichales; f__Microtrichaceae		0	0	0	0	0	0
d__Bacteria; p__Proteobacteria; c__Gammaproteobacteria; o__Burkholderiales; f__SC-I-84		0	0	0	0	0	0
d__Bacteria; p__Myxococcota; c__Polyangia; o__Polyangiales; f__Phaselicystidaceae; g__Phaselicystis	g__Phaselicystis	0.00278804	0	0	0	0	0
d__Bacteria; p__Planctomycetota; c__Pla4_lineage		0.00975814	0	0	0	0	0
d__Bacteria; p__Verrucomicrobiota; c__Verrucomicrobiae; o__Pedosphaerales; f__Pedosphaeraceae; g__ADurb.Bin118		0.00975814	0	0	0	0	0
d__Bacteria; p__Firmicutes; c__Bacilli; o__Bacillales		0	0	0	0	0.00928807	0
d__Bacteria; p__Acidobacteriota; c__Subgroup_22		0	0	0	0	0	0
d__Bacteria; p__Bacteroidota; c__Bacteroidia; o__Cytophagales; f__Hymenobacteraceae; g__Hymenobacter		0	0	0	0	0	0
d__Bacteria; p__Verrucomicrobiota; c__Verrucomicrobiae; o__Chthoniobacterales; f__Chthoniobacteraceae; g__Candidatus_Udaeobacter	f__Chthoniobacteraceae; g__Candidatus_Udaeobacter	0	0	0	0	0	0
d__Bacteria; p__NB1-j	d__Bacteria; p__NB1-j	0.00278804	0	0	0	0	0
d__Bacteria; p__Planctomycetota	p__Planctomycetota	0.00418206	0	0	0	0	0
d__Bacteria; p__Bacteroidota; c__Bacteroidia; o__Cytophagales; f__Cytophagaceae; g__Cytophaga		0.00836412	0	0	0	0	0
d__Bacteria; p__Bdellovibrionota; c__Oligoflexia; o__Silvanigrellales; f__Silvanigrellaceae; g__Silvanigrella		0.00836412	0	0	0	0	0
d__Bacteria; p__Cyanobacteria; c__Cyanobacteriia; o__Cyanobacteriales; f__Cyanobacteriaceae; g__Symphothece_PCC-7002		0.00836412	0	0	0	0	0
d__Bacteria; p__Bacteroidota; c__Bacteroidia; o__Cytophagales; f__Spirosomaceae; g__Arcicella		0	0	0	0	0	0
d__Bacteria; p__Planctomycetota; c__Phycisphaerae; o__Phycisphaerales; f__Phycisphaeraceae; g__SM1A02	f__Phycisphaeraceae; g__SM1A02	0	0	0	0	0	0
d__Bacteria; p__Planctomycetota; c__Planctomycetes; o__Gemmatales; f__Gemmataceae; g__Fimbriiglobus		0	0	0	0	0	0
d__Bacteria; p__Proteobacteria; c__Alphaproteobacteria; o__Dongiales; f__Dongiaceae; g__Dongia		0	0	0	0	0	0
d__Bacteria; p__Proteobacteria; c__Alphaproteobacteria; o__Elsterales; f__Elsteraceae		0	0	0	0	0	0
d__Bacteria; p__Proteobacteria; c__Alphaproteobacteria; o__Sphingomonadales; f__Sphingomonadaceae; g__Sandarakinorhabdus		0	0	0	0	0	0
d__Bacteria; p__Sumerlaeota; c__Sumerlaeia; o__Sumerlaeales; f__Sumerlaeaceae; g__Sumerlaea	g__Sumerlaea	0.00278804	0	0	0	0	0
d__Bacteria; p__Chloroflexi; c__Anaerolineae; o__Caldilineales; f__Caldilineaceae		0.00418206	0	0	0	0	0
d__Archaea; p__Crenarchaeota; c__Nitrososphaeria; o__Group_1.1c; f__Group_1.1c; g__Group_1.1c		0.0069701	0	0	0	0	0
d__Bacteria; p__Nitrospirota; c__Thermodesulfovibrionia	c__Thermodesulfovibrionia	0.0069701	0	0	0	0	0
d__Bacteria; p__Proteobacteria; c__Alphaproteobacteria; o__Rickettsiales; f__Fokiniaceae; g__MD3-55		0.0069701	0	0	0	0	0
d__Bacteria; p__Proteobacteria; c__Gammaproteobacteria; o__Coxiellales; f__Coxiellaceae; g__Coxiella	g__Coxiella	0.0069701	0	0	0	0	0
d__Bacteria; p__Actinobacteriota; c__Acidimicrobiia; o__Microtrichales; f__Iamiaceae; g__Iamia		0	0	0	0	0	0
d__Bacteria; p__Chloroflexi; c__JG30-KF-CM66		0	0	0	0	0	0
d__Bacteria; p__Desulfobacterota; c__Desulfobaccia; o__Desulfobaccales; f__Desulfobaccaceae; g__Desulfobacca		0	0	0	0	0	0
d__Bacteria; p__Proteobacteria; c__Alphaproteobacteria; o__Rickettsiales; f__SM2D12		0	0	0	0	0	0
d__Bacteria; p__Proteobacteria; c__Gammaproteobacteria; o__Diplorickettsiales; f__Diplorickettsiaceae; g__Aquicella		0	0	0	0	0	0
d__Archaea		0.00557608	0	0	0	0	0
d__Bacteria; p__Bacteroidota; c__Bacteroidia; o__Bacteroidales; f__Prolixibacteraceae; g__BSV13		0.00557608	0	0	0	0	0
d__Bacteria; p__Myxococcota; c__Polyangia; o__Polyangiales; f__Sandaracinaceae; g__Sandaracinus		0.00557608	0	0	0	0	0
d__Bacteria; p__Proteobacteria; c__Alphaproteobacteria; o__Paracaedibacterales; f__Paracaedibacteraceae; g__Candidatus_Captivus		0.00557608	0	0	0	0	0
d__Bacteria; p__Spirochaetota; c__Leptospirae; o__Leptospirales; f__Leptospiraceae; g__Turneriella		0.00557608	0	0	0	0	0
	Signal
	Contamination

## Sheet: Details
ASVs in Sheet 1 represent Genus level taxonomic assignment (where possible). Any AVSs with 'uncultured', 'unknown' or 'other' assigned at any taxonomix rank were amended to their last known rank, and duplicates combined
Cells in grey text represent taxa that were not included in Figure 2, owing to their combined presence summing to below 0.1%
